# Supplementary material for: Effective Extraction of Limonene and Hibaene from Hinoki (Chamaecyparis obtusa) Using Ionic Liquid and Deep Eutectic Solvent
Source: Molecules. 2021 Jul 14;26(14):4271. doi: 10.3390/molecules26144271 (PMC8303359; doi:10.3390/molecules26144271)
Supplement: Supplementary file 1 [file molecules-26-04271-s001.zip]

Archive with 1 entries (1 files):
- molecules-1279404-supplementary.pdf
